# Supplementary material for: Infection-stage adjusted dose of beta-lactams for parsimonious and efficient antibiotic treatments: A Pasteurella multocida experimental pneumonia in mice
Source: PLoS One. 2017 Aug 4;12(8):e0182863. doi: 10.1371/journal.pone.0182863 (PMC5544235; doi:10.1371/journal.pone.0182863)
Supplement: S1 Table — Observed plasma antibiotic concentrations versus time in mice (n = 3 at each time point) after a single subcutaneous administration of amoxicillin (50 mg/kg) or cefquinome (5 mg/kg). Cefquinome concentrations were below the LOQ for one mouse at 4 h, 2 mice at 6, 8 and 24 h and 3 mice at 12 h. (XLSX) [file pone.0182863.s001.xlsx]

## Sheet: Feuil1
DATA Figure 2
Time	Cefquinome concentrations		Time	Amoxicillin concentrations
(h)	(µg/mL)		(h)	(µg/mL)
0.0833333	2.89662		0.083	371.837
0.0833333	2.35487		0.083	190.42
0.0833333	3.28574		0.083	421.652
0.5	1.65335		0.5	83.3627
0.5	1.10687		0.5	221.164
0.5	2.0724		0.5	173.671
1	0.3847		1	66.6501
1	0.4824		1	34.841
1	0.3941		1	89.3427
2	1.5831		2	10.003
2	0.1378		2	6.52257
2	0.6366		2	9.36921
3	0.0416		3	1.32761
3	0.0781		3	8.25656
3	0.1106		3	1.93263
4	0.1785		4	1.83074
4	0.1599		4	0.409907
4	<LOQ		4	3.79144
6	0.1027		6	0.803768
6	<LOQ		6	0.305056
6	<LOQ		6	5.73978
8	0.0202		8	1.24584
8	<LOQ		8	1.37996
8	<LOQ		8	0.666361
12	<LOQ		12	7.42697
12	<LOQ		12	0.487541
12	<LOQ		12	0.549401
24	0.0105		24	0.0644741
24	<LOQ		24	0.0350468
24	<LOQ		24	0.171831
