# Supplementary material for: Infection-stage adjusted dose of beta-lactams for parsimonious and efficient antibiotic treatments: A Pasteurella multocida experimental pneumonia in mice
Source: PLoS One. 2017 Aug 4;12(8):e0182863. doi: 10.1371/journal.pone.0182863 (PMC5544235; doi:10.1371/journal.pone.0182863)
Supplement: S2 Table — Bacterial counts (log10 CFU/mL) and clinical status before the sacrifice are reported for each mouse at each sample time. (XLSX) [file pone.0182863.s002.xlsx]

## Sheet: Feuil1
temps(h)	0	24	48	72	96	120	144		temps(h)	0	24	48	72	96	120	144
moyenne CFU/lung	28845	25637.9	7.14223e+07	1.18014e+06	258212	11191.8	36.0424		moyenne logCFU/lung	4.46007	4.40888	7.85383	6.07193	5.41198	4.0489	1.55681
souris 1	30000	23333.3	200000	700	100	2.66667e+06	1		souris 1	4.47712	4.36798	5.30103	2.8451	2	6.42597	0
souris 2	30000	16666.7	40000	23333.3	166.667	40000	1		souris 2	4.47712	4.22185	4.60206	4.36798	2.22185	4.60206	0
souris 3	26666.7	43333.3		366.667	66.6667	633.333	2666.67		souris 3	4.42597	4.63682		2.56427	1.82391	2.80163	3.42597
souris 4						7000	166.667		souris 4						3.8451	2.22185
souris 5						7333.33	333.333		souris 5						3.8653	2.52288
souris 6						566.667	1		souris 6						2.75333	0
souris 7							533.333		souris 7							2.727
souris 8				3.66667e+06	4.66667e+06				souris 8				6.56427	6.66901
souris 9				6.66667e+07	70000000				souris 9				7.82391	7.8451
souris 10					2.33333e+07				souris 10					7.36798
souris 11					3.33333e+07				souris 11					7.52288
souris 12					70000000				souris 12					7.8451
souris 13			5000000000	4.66667e+08					souris 13			9.69897	8.66901
souris 14			2.66667e+08	4.66667e+09					souris 14			8.42597	9.66901
souris 15			2.33333e+09	4.66667e+08					souris 15			9.36798	8.66901
souris 16			5.33333e+09	4.66667e+09					souris 16			9.727	9.66901
MOYENNE (LOG CFU/lung)									0	4.47712		48	9.69897		72	6.56427
temps(h)	0	24	48	72	96	120	144		0	4.47712		48	8.42597		72	7.82391
moyenne saines	4.46007	4.40888	5.91897	3.96232	2.86443	4.0489	1.55681		0	4.42597		48	9.36798		96	6.66901
moyenne malades	-	-	-	7.19409	7.45001	-	-		24	4.36798		48	9.727		96	7.8451
moyenne mortes	-	-	9.30498	9.16901	-	-	-		24	4.22185		72	8.66901		96	7.36798
									24	4.63682		72	9.66901		96	7.52288
ECART TYPE (LOG CFU/lung)									48	5.30103		72	8.66901		96	7.8451
temps(h)	0	24	48	72	96	120	144		48	4.60206		72	9.66901
SE saines	0.0295329	0.210489	0.494246	0.970513	0.199408	1.36131	1.50054		72	2.8451
SE malades	-	-	-	0.890698	0.483269	-	-		72	4.36798
SE mortes	-	-	0.608265	0.57735	-	-	-		72	2.56427
									96	2
									96	2.22185
	Taille ino moyen manip(LOG CFU/lung)	SE (LOG CFU/lung)							96	1.82391
saines	3.12586	1.69846							120	6.42597
malades	7.37689	0.550924							120	4.60206
mortes	9.23699	0.553809							120	2.80163
									120	3.8451
									120	3.8653
									120	2.75333
									144	0
									144	0
									144	3.42597
									144	2.22185
									144	2.52288
									144	0
									144	2.727

## Sheet: Feuil2
DATA figure 3
Time	Bacterial counts	Clinical status
(h)	log10 CFU/lung
0	4.47712	healthy
0	4.47712	healthy
0	4.42597	healthy
24	4.36798	healthy
24	4.22185	healthy
24	4.63682	healthy
48	5.30103	healthy
48	4.60206	healthy
48	9.69897	severely sick
48	8.42597	severely sick
48	9.36798	severely sick
48	9.727	severely sick
72	2.8451	healthy
72	4.36798	healthy
72	2.56427	healthy
72	6.56427	sick
72	7.82391	sick
72	8.66901	severely sick
72	9.66901	severely sick
72	8.66901	severely sick
72	9.66901	severely sick
96	2	healthy
96	2.22185	healthy
96	1.82391	healthy
96	6.66901	sick
96	7.8451	sick
96	7.36798	sick
96	7.52288	sick
96	7.8451	sick
120	6.42597	healthy
120	4.60206	healthy
120	2.80163	healthy
120	3.8451	healthy
120	3.8653	healthy
120	2.75333	healthy
144	0	healthy
144	0	healthy
144	3.42597	healthy
144	2.22185	healthy
144	2.52288	healthy
144	0	healthy
144	2.727	healthy
