# Supplementary material for: Infection-stage adjusted dose of beta-lactams for parsimonious and efficient antibiotic treatments: A Pasteurella multocida experimental pneumonia in mice
Source: PLoS One. 2017 Aug 4;12(8):e0182863. doi: 10.1371/journal.pone.0182863 (PMC5544235; doi:10.1371/journal.pone.0182863)
Supplement: S3 Table — Clinical and microbiological cure rates of mice after no treatment, early or late treatments with different doses of amoxicillin (2.5, 5, 25, or 50 mg/kg) or cefquinome (0.5, 1, 5, or 10 mg/kg). Rates were calculated for all the mice of the group in control and early treatments (as all the mice in a given group were subjected to the same protocol) whereas cure rates for the late treatments were only calculated from the 60 to 70% of mice treated with antibiotics. NA: not assessed. (XLSX) [file pone.0182863.s003.xlsx]

## Sheet: amoxcef
Data for figures 4 and 5
	pre-patent treatments		patent treatments
Amoxicillin dose	Microbiological cure	Clinical cure	Microbiological cure	Clinical cure
(mg/kg)	(% of mice)	(% of mice)	(% of mice)	(% of mice)
0/ control	15	40
2.5	55.5	80	NA	NA
5	90	100	0	0
25	NA	NA	57.1	87.5
50	NA	NA	66	100
	pre-patent treatments		patent treatments
Cefquinome dose	Microbiological cure	Clinical cure	Microbiological cure	Clinical cure
(mg/kg)	(% of mice)	(% of mice)	(% of mice)	(% of mice)
0	15	40
0.5	60	90	NA	NA
1	100	100	0	0
5	NA	NA	50	83.3
10	NA	NA	83.3	100
